# Supplementary material for: Analysis of the genetic diversity of the coastal and island endangered plant species Elaeagnus macrophylla via conserved DNA-derived polymorphism marker
Source: PeerJ. 2020 Jan 31;8:e8498. doi: 10.7717/peerj.8498 (PMC6996508; doi:10.7717/peerj.8498)
Supplement: Supplemental Information 110 — Generate raw data for population clustering analysis. [file peerj-08-8498-s110.txt]

3 6L 6 0
LGD DRS NJDXB NJDXN LS DGD
1
0.9253 1
0.8451 0.9490 1
0.8623 0.9475 0.9416 1
0.8730 0.9569 0.9382 0.9434 1
0.8697 0.9431 0.9201 0.9353 0.9427 1
